# Supplementary material for: Cudraxanthone D Ameliorates Psoriasis-like Skin Inflammation in an Imiquimod-Induced Mouse Model via Inhibiting the Inflammatory Signaling Pathways
Source: Molecules. 2021 Oct 8;26(19):6086. doi: 10.3390/molecules26196086 (PMC8512696; doi:10.3390/molecules26196086)
Supplement: Supplementary file 1 [file molecules-26-06086-s001.zip]

Archive with 4 entries (4 files):
- rRe_Supplementray Table S1.pdf
- Supplementary 1.pdf
- Supplementary 2.pdf
- Supplementary 3.pdf
